# Supplementary material for: The effects on pain, physical function, and quality of life of quadriceps strengthening exercises combined with Baduanjin qigong in older adults with knee osteoarthritis: a quasi-experimental study
Source: BMC Musculoskelet Disord. 2021 Mar 29;22:313. doi: 10.1186/s12891-021-04179-8 (PMC8008642; doi:10.1186/s12891-021-04179-8)
Supplement: Supplementary file 2 — Additional file 2. The dataset supporting the conclusions of this article. [file 12891_2021_4179_MOESM2_ESM.xlsx]

## Sheet: The demographic characteristics
ID	Group(1=QSE,2=QSE plus BD,3=BDJ)	Age(y)	Gender（1=Male,2=Female）	Marital status(1=Married,2=Single/Divorce/ Widowed)	Height（cm）	Body weight（kg）	Number of affected knees(1=One,2=Two)	Symptom duration(y)	Educational level(1=College or above,2=Higher education,3=Secondary education,4=Primary education or blow)	Monthly income (1=≤¥999,2=¥1000～2000,3=≥¥2000)
1	1	68	2	1	158	54	1	8	2	2
2	1	70	2	1	158	54	2	14	3	2
3	1	64	2	1	155	53	1	8	3	2
4	1	66	2	1	163	70	1	5	4	3
5	1	62	1	1	176	72	1	6	2	1
6	1	63	2	1	148	57	2	12	3	2
7	1	69	2	1	150	52	2	5	1	2
8	1	70	2	1	170	73	2	14	3	2
9	1	68	2	2	160	68	2	9	4	1
10	1	68	2	1	152	54	1	13	3	3
11	1	67	2	2	152	65	2	15	4	2
12	1	64	1	1	174	77	1	4	3	3
13	1	65	1	1	175	65	1	6	1	3
14	1	61	2	1	162	65	1	3	3	2
15	1	70	2	2	165	57	1	9	2	2
16	1	63	2	2	156	67	2	6	2	3
17	1	70	2	1	161	73	1	14	2	2
18	1	69	2	1	161	58	1	7	1	3
19	1	62	2	1	155	52	1	7	1	3
20	1	71	2	1	155	61	1	9	2	3
21	1	67	2	1	152	53	1	3	3	1
22	1	62	2	1	157	50	1	2	3	2
23	1	61	2	1	162	65	2	6	3	2
24	1	71	2	1	156	55	1	8	2	3
25	1	66	1	1	176	75	1	7	2	2
26	1	63	2	1	152	58	1	9	4	3
27	1	66	2	1	165	60	1	10	3	2
28	1	72	2	1	149	63	2	16	3	1
29	1	65	1	1	170	71	1	2	3	3
30	1	72	2	1	163	67	2	15	3	2
31	1	60	1	1	173	72	1	5	4	2
32	1	61	2	1	155	56	1	3	3	3
33	1	66	2	2	145	55	1	13	4	1
34	1	65	2	1	153	52	1	3	1	3
35	1	65	1	2	177	76	2	12	4	1
36	1	64	2	1	154	53	1	4	4	2
37	1	65	2	1	157	60	2	9	2	3
38	1	66	2	1	152	53	2	9	3	2
39	1	62	2	1	163	61	2	10	2	3
40	1	68	2	1	160	65	2	11	3	2
41	1	60	1	1	169	80	1	5	2	2
42	1	68	2	1	155	58	2	12	3	3
43	1	60	2	1	159	56	1	3	4	1
44	2	67	2	2	156	58	1	5	3	3
45	2	65	2	1	156	69	2	11	3	2
46	2	71	2	1	158	56	1	10	2	2
47	2	60	2	1	171	70	1	4	4	2
48	2	63	2	1	163	65	1	9	3	2
49	2	65	2	1	156	56	1	6	4	2
50	2	71	2	1	154	55	2	13	3	3
51	2	68	2	2	159	66	1	9	3	3
52	2	64	2	2	161	66	1	6	3	2
53	2	64	1	2	176	75	1	7	2	3
54	2	69	2	1	155	60	1	10	3	3
55	2	69	1	1	174	72	1	12	4	2
56	2	65	1	1	177	66	1	2	1	3
57	2	67	2	1	157	53	1	10	3	1
58	2	60	2	1	158	57	1	3	3	2
59	2	67	2	1	153	57	2	15	4	2
60	2	64	2	1	162	69	2	9	1	3
61	2	61	2	1	150	50	1	3	2	1
62	2	72	2	1	163	65	2	16	3	2
63	2	69	2	1	160	67	2	14	4	1
64	2	64	2	1	168	64	1	4	2	3
65	2	65	2	1	159	56	1	5	3	2
66	2	68	2	2	162	62	1	7	3	2
67	2	67	2	1	170	73	1	10	1	3
68	2	66	2	1	155	47	2	8	2	3
69	2	63	2	1	162	65	1	8	3	2
70	2	60	1	1	173	67	1	3	2	1
71	2	63	2	1	170	71	2	8	3	2
72	2	66	1	1	177	69	1	10	4	2
73	2	68	2	2	157	56	1	11	1	3
74	2	69	2	1	150	64	2	16	2	3
75	2	66	2	1	157	53	1	2	4	2
76	2	66	2	1	150	52	1	13	4	2
77	2	62	2	1	149	53	1	5	2	3
78	2	69	2	2	159	71	2	11	2	1
79	2	61	2	1	169	62	1	5	1	3
80	2	64	2	1	159	69	2	8	2	1
81	2	65	2	1	160	58	1	2	3	2
82	2	60	2	1	153	52	1	10	2	2
83	2	66	2	1	165	62	2	7	4	1
84	2	63	2	1	172	75	1	8	2	3
85	2	66	2	1	160	58	1	5	3	2
86	2	70	2	2	152	53	2	7	4	2
87	2	67	2	1	172	70	1	8	3	2
88	3	64	2	2	156	55	1	6	2	2
89	3	63	2	1	155	55	1	9	3	1
90	3	60	2	1	162	62	1	3	2	1
91	3	64	1	1	170	68	1	3	4	2
92	3	66	2	1	149	55	2	9	2	2
93	3	60	2	1	152	53	1	3	4	2
94	3	70	2	1	157	67	1	10	3	3
95	3	63	2	1	162	64	2	8	3	1
96	3	67	2	1	150	64	2	14	2	2
97	3	62	1	1	175	72	1	6	1	3
98	3	68	2	2	163	67	1	7	2	3
99	3	64	2	1	155	52	1	7	3	2
100	3	64	2	1	157	53	1	8	3	1
101	3	63	2	1	167	72	1	10	4	1
102	3	67	2	1	168	65	1	8	1	3
103	3	71	1	1	176	70	1	5	2	3
104	3	65	2	1	159	54	1	9	3	2
105	3	70	2	1	162	65	2	13	3	2
106	3	65	2	2	165	67	2	13	4	1
107	3	62	2	1	163	60	1	9	3	2
108	3	65	2	1	148	48	1	2	3	3
109	3	65	2	1	152	65	2	10	3	2
110	3	65	2	1	161	58	1	7	3	2
111	3	63	2	1	161	60	1	6	4	1
112	3	61	2	1	157	57	1	2	1	3
113	3	66	2	1	165	60	1	9	2	3
114	3	64	2	2	160	72	1	13	2	2
115	3	68	2	1	151	53	2	6	2	3
116	3	67	2	1	159	67	2	11	3	3
117	3	68	1	1	176	77	2	7	3	2
118	3	62	2	1	155	53	1	4	4	3
119	3	67	1	1	174	73	2	14	2	2
120	3	62	2	2	158	54	1	8	3	2
121	3	65	2	1	168	64	2	11	4	2
122	3	66	2	1	157	58	1	11	1	3
123	3	61	1	1	175	66	1	5	3	2
124	3	66	2	1	161	73	2	14	1	2
125	3	61	2	1	160	58	1	2	1	3
126	3	60	2	1	155	60	1	6	4	2
127	3	66	2	1	150	52	1	4	2	2
128	3	67	1	1	173	80	1	8	2	1

## Sheet: Outcomes
ID	Group(1=QSE,2=QSE plus BD,3=BDJ)	WOMAC-pain BL	WOMAC-pain 3rd MFU	WOMAC-pain 6th MFU	WOMAC-physical function BL	WOMAC-physical function 3rd MFU	WOMAC-physical function 6th MFU	ASES-8 BL	ASES-8 3rd MFU	ASES-8 6th MFU	SF-12 PCS BL	SF-12 PCS 3rd MFU	SF-12 PCS 6th MFU	SF-12 MCS BL	SF-12 MCS 3rd MFU	SF-12 MCS 6th MFU
1	1	3	2	3	13	12	12	4.5	5.25	4.75	40.63	43.75	37.5	43.75	46.88	28.13
2	1	7	5	5	22	19	20	4.63	5.38	5.5	40.63	53.13	53.13	37.5	37.5	37.5
3	1	6	5	4	16	14	10	4.88	5.63	5.75	34.38	40.63	40.63	56.25	56.25	56.25
4	1	6	4	4	12	11	10	4.25	5	5.13	43.75	37.5	43.75	53.13	56.25	53.13
5	1	8	7	7	19	16	14	5.63	6.38	5.25	37.5	37.5	37.5	40.63	40.63	43.75
6	1	7	5	5	12	10	8	5.88	6.75	7.13	46.88	50	50	65.63	68.75	68.75
7	1	8	6	5	23	20	22	5.5	6.25	6.5	43.75	50	50	43.75	46.88	56.25
8	1	11	7	9	25	22	24	3.75	4.5	4.25	40.63	40.63	37.5	43.75	53.13	56.25
9	1	7	6	5	16	10	12	5.75	6.5	5.5	37.5	46.88	43.75	34.38	37.5	21.88
10	1	8	6	7	23	21	24	4	4.75	4.75	46.88	53.13	53.13	37.5	43.75	46.88
11	1	10	9	10	27	23	27	3.13	3.75	3.25	31.25	31.25	28.13	31.25	31.25	28.13
12	1	3	3	2	11	10	9	5	5.75	6	53.13	56.25	56.25	56.25	59.38	56.25
13	1	4	4	3	14	13	12	4.63	5.25	5.38	46.88	46.88	43.75	62.5	62.5	65.63
14	1	8	6	7	20	16	16	4.75	5.5	5.75	37.5	46.88	46.88	40.63	46.88	50
15	1	6	4	5	19	16	15	3.63	4.38	3.75	53.13	53.13	50	53.13	53.13	53.13
16	1	7	6	7	23	22	22	5.13	5.75	5.25	34.38	34.38	34.38	50	56.25	50
17	1	6	5	5	18	15	17	4.13	4.88	4.38	37.5	43.75	43.75	37.5	37.5	37.5
18	1	5	3	4	20	19	15	4.13	4.88	3.88	40.63	50	50	59.38	59.38	65.63
19	1	8	7	7	21	19	20	4	4.63	4.5	43.75	43.75	37.5	53.13	53.13	53.13
20	1	10	7	9	26	21	25	3.88	4.63	3.75	18.75	28.13	18.75	25	25	15.63
21	1	6	5	5	19	17	18	4	4.75	3.75	28.13	34.38	34.38	28.13	31.25	28.13
22	1	3	2	2	9	7	6	5.75	6.13	6.25	53.13	53.13	50	56.25	56.25	50
23	1	8	7	7	19	15	17	5.63	6.38	6.38	40.63	53.13	53.13	43.75	43.75	43.75
24	1	10	7	8	24	19	23	5.38	5.88	5.25	28.13	28.13	28.13	31.25	34.38	25
25	1	9	8	8	22	19	24	5.38	5.88	4.75	37.5	37.5	37.5	34.38	37.5	25
26	1	5	3	3	14	13	13	4.13	4.88	4.88	50	50	50	50	53.13	53.13
27	1	5	4	3	21	20	20	5.5	6.25	6.88	53.13	65.63	65.63	50	56.25	59.38
28	1	11	10	10	28	25	27	3.63	4	3.75	28.13	40.63	34.38	25	25	25
29	1	9	7	6	20	17	20	3.88	4.38	4.38	46.88	46.88	46.88	56.25	56.25	53.13
30	1	10	8	9	23	22	24	4.63	5.63	5.13	31.25	40.63	37.5	37.5	46.88	53.13
31	1	7	5	6	22	21	20	5.75	6.13	7	34.38	46.88	53.13	34.38	40.63	46.88
32	1	4	3	2	7	6	3	6.38	7.13	7.88	65.63	68.75	68.75	65.63	68.75	71.88
33	1	11	10	10	27	26	27	3.25	3.88	3.5	31.25	31.25	31.25	21.88	31.25	34.38
34	1	4	3	3	17	16	16	4.63	5.5	4.38	37.5	43.75	40.63	50	53.13	56.25
35	1	10	8	8	23	20	21	4.25	5	4.88	43.75	37.5	37.5	31.25	43.75	50
36	1	4	2	1	10	9	7	6.25	7	7.25	53.13	53.13	53.13	50	56.25	56.25
37	1	6	5	5	15	13	10	4.5	5.13	5.25	43.75	40.63	40.63	56.25	59.38	59.38
38	1	9	8	7	24	23	20	4.88	5.38	5.5	37.5	43.75	43.75	34.38	40.63	43.75
39	1	9	8	8	25	25	27	4.5	5.13	5	28.13	34.38	34.38	46.88	56.25	56.25
40	1	5	4	4	16	15	12	4.5	5.25	5.38	50	56.25	56.25	59.38	65.63	65.63
41	1	4	3	4	20	18	15	5.25	6	5.75	50	43.75	50	37.5	43.75	34.38
42	1	7	6	5	18	16	15	4.5	5.5	5.38	46.88	46.88	46.88	37.5	43.75	43.75
43	1	3	2	1	10	9	7	6.25	7	7.25	50	59.38	56.25	62.5	62.5	62.5
44	2	4	2	2	16	10	6	5.5	6.63	7.38	46.88	53.13	53.13	59.38	62.5	62.5
45	2	9	7	5	17	12	11	4.75	6	6.5	43.75	43.75	43.75	37.5	53.13	53.13
46	2	6	5	5	17	12	10	4.38	6.38	6.88	53.13	62.5	68.75	56.25	65.63	68.75
47	2	4	2	1	16	12	5	5.88	7.13	8	62.5	75	75	65.63	71.88	71.88
48	2	7	7	4	18	15	15	5.63	6	6.38	46.88	46.88	46.88	28.13	43.75	43.75
49	2	4	3	2	17	13	6	5.63	6.75	7.5	43.75	50	50	56.25	59.38	65.63
50	2	7	6	5	20	14	15	4.75	5.5	4.5	31.25	37.5	37.5	21.88	34.38	34.38
51	2	10	6	4	25	20	19	4.38	5.13	6.13	31.25	37.5	40.63	40.63	56.25	59.38
52	2	5	4	3	19	13	6	5.25	6.5	6.88	40.63	40.63	40.63	43.75	43.75	46.88
53	2	9	8	7	22	18	18	5.38	5.88	5.75	25	31.25	25	34.38	43.75	43.75
54	2	9	5	3	27	23	20	5.63	7	8.5	31.25	43.75	43.75	37.5	53.13	56.25
55	2	6	2	1	10	7	2	5	6	7.25	59.38	71.88	78.13	62.5	68.75	68.75
56	2	4	2	1	18	12	7	5.38	6.13	7.13	46.88	46.88	53.13	40.63	53.13	53.13
57	2	9	7	6	17	12	11	4.75	6	6.5	21.88	40.63	43.75	40.63	46.88	53.13
58	2	7	4	3	19	16	14	5.25	6.25	7.5	46.88	59.38	59.38	50	59.38	59.38
59	2	9	7	7	19	13	19	4.63	5.88	5.63	43.75	43.75	50	37.5	40.63	40.63
60	2	6	5	4	19	14	9	4.5	5.88	6.75	37.5	50	50	37.5	46.88	46.88
61	2	5	2	2	21	16	13	4.88	6.63	7.5	46.88	62.5	56.25	46.88	46.88	50
62	2	11	9	9	28	25	26	3.13	4.63	4	34.38	34.38	34.38	31.25	43.75	43.75
63	2	11	8	7	24	22	22	4.88	5.63	5.25	21.88	34.38	21.88	21.88	28.13	28.13
64	2	7	4	3	19	15	14	5.25	6.88	7.5	40.63	62.5	62.5	59.38	65.63	65.63
65	2	3	1	0	9	5	3	5.38	6.63	7.63	59.38	71.88	78.13	65.63	71.88	71.88
66	2	7	5	4	20	15	13	3.38	4.13	5.25	50	56.25	68.75	56.25	62.5	71.88
67	2	8	6	4	23	18	19	5.75	7.25	8.13	34.38	46.88	56.25	50	53.13	56.25
68	2	8	6	4	22	15	14	4.5	5.75	6.25	34.38	53.13	56.25	50	59.38	59.38
69	2	6	4	2	16	9	5	4.63	5.38	5.88	43.75	50	53.13	37.5	46.88	46.88
70	2	5	3	2	21	14	13	4.88	5.88	7.5	50	50	56.25	53.13	59.38	65.63
71	2	10	7	7	26	23	25	3.88	4.63	4.25	25	25	25	25	34.38	34.38
72	2	8	6	5	20	14	14	4.38	5.13	5.5	37.5	37.5	50	34.38	46.88	53.13
73	2	7	5	2	25	19	18	4	5.5	6.13	46.88	46.88	53.13	43.75	50	53.13
74	2	7	5	3	20	14	15	5.13	5.88	5.75	40.63	53.13	53.13	53.13	53.13	56.25
75	2	3	1	0	7	4	2	6	7.63	8.63	59.38	75	75	59.38	68.75	68.75
76	2	10	6	7	27	23	24	3.38	4.5	4.13	37.5	43.75	43.75	28.13	34.38	34.38
77	2	5	2	2	18	13	10	5	7.13	8	59.38	65.63	68.75	62.5	68.75	71.88
78	2	10	7	6	25	20	21	4.13	5.25	5.5	31.25	37.5	37.5	34.38	40.63	40.63
79	2	3	2	1	12	9	4	4.63	5.38	6.13	56.25	62.5	62.5	50	53.13	53.13
80	2	8	7	5	15	11	7	4.5	5.75	6.13	43.75	43.75	43.75	43.75	53.13	53.13
81	2	8	4	5	22	16	17	3.25	4.75	4.25	34.38	34.38	34.38	50	50	50
82	2	8	5	4	23	17	12	5.13	6.25	7.13	37.5	50	53.13	46.88	59.38	62.5
83	2	6	3	2	18	11	9	5.63	7	8.25	40.63	46.88	56.25	50	59.38	59.38
84	2	7	4	5	15	10	9	4.63	5.38	7.63	40.63	46.88	53.13	56.25	62.5	65.63
85	2	6	4	3	19	16	12	4.75	5.63	6.38	37.5	37.5	37.5	50	50	50
86	2	3	2	1	11	9	7	6.25	7	6.25	46.88	53.13	53.13	46.88	53.13	53.13
87	2	7	5	4	20	15	13	3.38	4.13	5.25	46.88	59.38	59.38	37.5	53.13	56.25
88	3	8	8	7	21	21	21	4	4.63	4.5	50	43.75	37.5	46.88	53.13	53.13
89	3	6	5	5	18	15	17	4.13	4.88	4.38	37.5	43.75	43.75	37.5	37.5	37.5
90	3	6	4	4	19	16	15	5.5	6.25	6.5	53.13	53.13	56.25	53.13	53.13	56.25
91	3	8	6	6	23	21	24	4	4.75	4.75	46.88	59.38	53.13	43.75	43.75	46.88
92	3	9	7	7	20	17	20	4.5	5.13	5.38	46.88	46.88	46.88	56.25	56.25	56.25
93	3	5	3	3	20	19	15	5.13	5.75	5.25	40.63	53.13	53.13	65.63	50	53.13
94	3	8	7	7	19	16	17	4.63	5.25	5.38	40.63	46.88	43.75	43.75	43.75	43.75
95	3	9	8	8	22	20	23	4.25	5	7.25	37.5	59.38	43.75	34.38	59.38	50
96	3	10	8	8	26	23	25	3.88	4.63	3.75	18.75	28.13	18.75	25	25	15.63
97	3	6	5	5	19	17	18	4	4.75	4.25	28.13	34.38	34.38	28.13	31.25	28.13
98	3	11	8	8	25	22	24	3.88	4.5	6	40.63	40.63	37.5	50	56.25	56.25
99	3	7	6	5	22	19	18	4.63	5.38	6.5	40.63	53.13	46.88	37.5	37.5	37.5
100	3	10	8	8	24	21	23	5.38	5.88	4.88	28.13	28.13	28.13	31.25	34.38	25
101	3	5	5	5	19	13	10	5.38	6.13	7.13	40.63	40.63	40.63	43.75	43.75	46.88
102	3	5	4	4	14	13	13	5.63	7	5.75	50	50	50	50	53.13	53.13
103	3	11	10	10	28	27	27	4.88	5.38	5	28.13	40.63	34.38	25	25	25
104	3	6	6	5	12	12	9	4.25	5	5.13	43.75	37.5	37.5	53.13	56.25	53.13
105	3	10	8	8	23	22	24	4.5	5.25	5.75	31.25	43.75	40.63	50	50	53.13
106	3	7	6	6	12	10	8	4.88	5.63	5.75	46.88	59.38	62.5	65.63	65.63	68.75
107	3	4	4	4	14	13	12	5.63	6.25	7	46.88	40.63	43.75	62.5	59.38	62.5
108	3	4	3	3	7	6	3	4.63	5.25	6	53.13	68.75	71.88	59.38	68.75	71.88
109	3	11	10	10	27	26	27	4.5	3.88	3.5	31.25	31.25	31.25	28.13	34.38	34.38
110	3	4	3	3	17	16	16	4.75	5.5	5.13	43.75	46.88	46.88	56.25	56.25	56.25
111	3	3	4	2	13	12	10	5.63	6.38	6.38	46.88	46.88	43.75	43.75	46.88	28.13
112	3	4	4	3	18	12	7	5.88	7.13	8.38	46.88	46.88	56.25	40.63	53.13	59.38
113	3	6	5	5	16	14	10	5.88	6.75	7.13	34.38	46.88	46.88	56.25	56.25	56.25
114	3	9	7	2	21	16	13	5.25	6.25	7.5	46.88	59.38	62.5	46.88	46.88	50
115	3	8	7	7	19	16	14	4.5	5.25	4.75	37.5	37.5	37.5	40.63	43.75	43.75
116	3	7	6	6	20	14	18	5.75	6.5	5.5	31.25	37.5	34.38	21.88	34.38	31.25
117	3	8	6	6	23	20	19	3.63	4.38	4.5	43.75	50	50	43.75	53.13	56.25
118	3	3	2	2	9	7	6	5.5	6.13	6.25	53.13	53.13	50	56.25	56.25	50
119	3	7	6	6	16	11	12	4.88	5.5	5.38	43.75	40.63	43.75	34.38	43.75	40.63
120	3	5	4	4	21	20	18	4.5	5.13	5.5	53.13	65.63	56.25	50	56.25	62.5
121	3	10	9	9	27	23	26	3.13	3.75	3.25	31.25	31.25	28.13	37.5	31.25	28.13
122	3	3	3	3	11	10	9	5	5.75	6	53.13	56.25	56.25	56.25	59.38	56.25
123	3	3	2	2	10	9	7	5.88	6.63	7.25	50	68.75	75	62.5	65.63	68.75
124	3	8	7	6	20	18	17	4.75	5.5	5.75	37.5	46.88	43.75	40.63	46.88	50
125	3	4	3	2	16	10	7	5.5	6.63	7.75	46.88	59.38	68.75	59.38	68.75	75
126	3	7	6	6	23	22	22	4.13	4.88	5.5	34.38	34.38	34.38	50	56.25	50
127	3	5	4	7	17	14	11	4.75	6	6.5	43.75	43.75	43.75	43.75	53.13	53.13
128	3	7	7	7	18	16	17	4.75	6	6.5	46.88	46.88	46.88	28.13	40.63	40.63
